# Supplementary material for: Polygenic transcriptome risk scores (PTRS) can improve portability of polygenic risk scores across ancestries
Source: Genome Biol. 2022 Jan 13;23:23. doi: 10.1186/s13059-021-02591-w (PMC8759285; doi:10.1186/s13059-021-02591-w)
Supplement: Supplementary file 2 — Additional file 2 Table S4. [file 13059_2021_2591_MOESM2_ESM.xlsx]

## Sheet: Table-S4
Table S4: Chip heritability of the 17 quantitative traits in UK Biobank via REML.
chip_h2: the observed h2 in REML
chip_h2_se: the standard error of chip_h2
trait	chip_h2	chip_h2_se
height	0.551218	0.0632185
dbp	0.137568	0.0623278
sbp	0.0804331	0.0595426
bmi	0.14912	0.0580008
wbc	0.169882	0.0595848
rbc	0.24287	0.0605083
hb	0.208585	0.05963
ht	0.173853	0.0598776
mcv	0.15471	0.0594607
mch	0.156207	0.0584227
mchc	0	NA
platelet	0.232795	0.0611847
lymphocyte	0.115986	0.061192
monocyte	0.141089	0.0619852
neutrophil	0.169405	0.061174
eosinophil	0.118262	0.0567871
basophil	0.00145172	0.0113296
