# Supplementary material for: Polygenic transcriptome risk scores (PTRS) can improve portability of polygenic risk scores across ancestries
Source: Genome Biol. 2022 Jan 13;23:23. doi: 10.1186/s13059-021-02591-w (PMC8759285; doi:10.1186/s13059-021-02591-w)
Supplement: Supplementary file 3 — Additional file 3 Table S5. [file 13059_2021_2591_MOESM3_ESM.xlsx]

## Sheet: Table-S5
Table S5: The proportion of phenotypic variation explained (PVE) by the predicted transcriptome of the 17 quantitative traits in UK Biobank.
num_genes: the number of genes (or independent predictors for multi-tissue case) in the transcriptome model.
pve, pve_se: the PVE estimate and corresponding standard error based on linear mixed effect model.
population: the target population.
train_population: the population that the transcriptome model is trained on.
training_data: the training data source of the transcriptome models.
tissue: the tissue type of the trainscriptome. (the "10 Tissues" is listed in Table S3).
trait	num_genes	pve	pve_se	population	train_population	training_data	tissue
height	7041	0.153465	0.0217463	EUR	EUR	GTEx	Whole Blood
dbp	7041	0.0142556	0.0171593	EUR	EUR	GTEx	Whole Blood
sbp	7041	0.00766659	0.0160973	EUR	EUR	GTEx	Whole Blood
bmi	7041	0.0258815	0.0181914	EUR	EUR	GTEx	Whole Blood
wbc	7041	0.0253971	0.0173524	EUR	EUR	GTEx	Whole Blood
rbc	7041	0.0574095	0.0191354	EUR	EUR	GTEx	Whole Blood
hb	7041	0.0358671	0.0179345	EUR	EUR	GTEx	Whole Blood
ht	7041	0.0218663	0.016604	EUR	EUR	GTEx	Whole Blood
mcv	7041	0.0640289	0.0188556	EUR	EUR	GTEx	Whole Blood
mch	7041	0.0735457	0.0189665	EUR	EUR	GTEx	Whole Blood
mchc	7041	0.0132152	0.0158423	EUR	EUR	GTEx	Whole Blood
platelet	7041	0.0754204	0.0199914	EUR	EUR	GTEx	Whole Blood
lymphocyte	7041	0.0162365	0.0172788	EUR	EUR	GTEx	Whole Blood
monocyte	7041	0.0301269	0.0182801	EUR	EUR	GTEx	Whole Blood
neutrophil	7041	0.03424	0.0182669	EUR	EUR	GTEx	Whole Blood
eosinophil	7041	0.0437945	0.017807	EUR	EUR	GTEx	Whole Blood
basophil	7041	0.00946586	0.0179982	EUR	EUR	GTEx	Whole Blood
height	26291	0.244335	0.0336167	EUR	EUR	GTEx	10 Tissues
dbp	26291	0.0589663	0.0277745	EUR	EUR	GTEx	10 Tissues
sbp	26291	0.0374044	0.0277606	EUR	EUR	GTEx	10 Tissues
bmi	26291	0.0671236	0.0302843	EUR	EUR	GTEx	10 Tissues
wbc	26291	0.0618277	0.0284	EUR	EUR	GTEx	10 Tissues
rbc	26291	0.0566022	0.0286253	EUR	EUR	GTEx	10 Tissues
hb	26291	0.0353258	0.0281214	EUR	EUR	GTEx	10 Tissues
ht	26291	0.00359362	0.027831	EUR	EUR	GTEx	10 Tissues
mcv	26291	0.0833131	0.0283754	EUR	EUR	GTEx	10 Tissues
mch	26291	0.107532	0.0289604	EUR	EUR	GTEx	10 Tissues
mchc	26291	0.0170207	0.0170401	EUR	EUR	GTEx	10 Tissues
platelet	26291	0.186945	0.0320934	EUR	EUR	GTEx	10 Tissues
lymphocyte	26291	0.0310791	0.0277303	EUR	EUR	GTEx	10 Tissues
monocyte	26291	0.0303812	0.0280647	EUR	EUR	GTEx	10 Tissues
neutrophil	26291	0.0821532	0.0293023	EUR	EUR	GTEx	10 Tissues
eosinophil	26291	0.0630732	0.0271664	EUR	EUR	GTEx	10 Tissues
basophil	26291	0.0281056	0.0279869	EUR	EUR	GTEx	10 Tissues
height	4037	0.0494264	0.0137848	AFR	EUR	MESA	Monocyte
dbp	4037	0	NA	AFR	EUR	MESA	Monocyte
sbp	4037	0.00465163	0.00987718	AFR	EUR	MESA	Monocyte
bmi	4037	0.00125867	0.00611933	AFR	EUR	MESA	Monocyte
wbc	4037	0.081602	0.0139329	AFR	EUR	MESA	Monocyte
rbc	4037	0.0316197	0.0137997	AFR	EUR	MESA	Monocyte
hb	4037	0.0377565	0.0134342	AFR	EUR	MESA	Monocyte
ht	4037	0.038267	0.0137954	AFR	EUR	MESA	Monocyte
mcv	4037	0.042036	0.0135723	AFR	EUR	MESA	Monocyte
mch	4037	0.0332333	0.0135733	AFR	EUR	MESA	Monocyte
mchc	4037	0.0119303	0.00731256	AFR	EUR	MESA	Monocyte
platelet	4037	0.0441539	0.0138942	AFR	EUR	MESA	Monocyte
lymphocyte	4037	0.00383578	0.0111815	AFR	EUR	MESA	Monocyte
monocyte	4037	0.0107392	0.0126639	AFR	EUR	MESA	Monocyte
neutrophil	4037	0.102125	0.014231	AFR	EUR	MESA	Monocyte
eosinophil	4037	0.0259028	0.0135889	AFR	EUR	MESA	Monocyte
basophil	4037	0.00711373	0.0127466	AFR	EUR	MESA	Monocyte
height	4037	0.106621	0.0184774	EUR	EUR	MESA	Monocyte
dbp	4037	0.011973	0.0160866	EUR	EUR	MESA	Monocyte
sbp	4037	0	NA	EUR	EUR	MESA	Monocyte
bmi	4037	0	NA	EUR	EUR	MESA	Monocyte
wbc	4037	0.0331343	0.0166204	EUR	EUR	MESA	Monocyte
rbc	4037	0.0369821	0.0169248	EUR	EUR	MESA	Monocyte
hb	4037	0.0139799	0.0144728	EUR	EUR	MESA	Monocyte
ht	4037	0.0109103	0.0137799	EUR	EUR	MESA	Monocyte
mcv	4037	0.0309609	0.0164452	EUR	EUR	MESA	Monocyte
mch	4037	0.0336404	0.0163145	EUR	EUR	MESA	Monocyte
mchc	4037	0.00247416	0.00506563	EUR	EUR	MESA	Monocyte
platelet	4037	0.053251	0.0174925	EUR	EUR	MESA	Monocyte
lymphocyte	4037	0.0293166	0.0174384	EUR	EUR	MESA	Monocyte
monocyte	4037	0.0214946	0.016901	EUR	EUR	MESA	Monocyte
neutrophil	4037	0.0219304	0.0161159	EUR	EUR	MESA	Monocyte
eosinophil	4037	0.0335311	0.0161616	EUR	EUR	MESA	Monocyte
basophil	4037	0.0286045	0.0162972	EUR	EUR	MESA	Monocyte
height	4037	0.0816728	0.0138049	S.ASN	EUR	MESA	Monocyte
dbp	4037	0	NA	S.ASN	EUR	MESA	Monocyte
sbp	4037	0.00207636	0.00816542	S.ASN	EUR	MESA	Monocyte
bmi	4037	0.0204898	0.0123351	S.ASN	EUR	MESA	Monocyte
wbc	4037	0.0560412	0.0131454	S.ASN	EUR	MESA	Monocyte
rbc	4037	0.0383384	0.0131989	S.ASN	EUR	MESA	Monocyte
hb	4037	0.0286662	0.0129231	S.ASN	EUR	MESA	Monocyte
ht	4037	0.0266833	0.0127506	S.ASN	EUR	MESA	Monocyte
mcv	4037	0.0313024	0.0123174	S.ASN	EUR	MESA	Monocyte
mch	4037	0.0266458	0.0121	S.ASN	EUR	MESA	Monocyte
mchc	4037	0.0126932	0.0080473	S.ASN	EUR	MESA	Monocyte
platelet	4037	0.0578474	0.0135352	S.ASN	EUR	MESA	Monocyte
lymphocyte	4037	0.0428454	0.0133446	S.ASN	EUR	MESA	Monocyte
monocyte	4037	0.0380465	0.0132439	S.ASN	EUR	MESA	Monocyte
neutrophil	4037	0.045465	0.0128776	S.ASN	EUR	MESA	Monocyte
eosinophil	4037	0.0312576	0.0134323	S.ASN	EUR	MESA	Monocyte
basophil	4037	0.00727883	0.0120587	S.ASN	EUR	MESA	Monocyte
height	4037	0.0759655	0.061773	E.ASN	EUR	MESA	Monocyte
dbp	4037	0	NA	E.ASN	EUR	MESA	Monocyte
sbp	4037	0	NA	E.ASN	EUR	MESA	Monocyte
bmi	4037	0.0778453	0.064282	E.ASN	EUR	MESA	Monocyte
wbc	4037	0.0863788	0.0674951	E.ASN	EUR	MESA	Monocyte
rbc	4037	0.0204735	0.0618082	E.ASN	EUR	MESA	Monocyte
hb	4037	0	NA	E.ASN	EUR	MESA	Monocyte
ht	4037	0.00240598	0.0128434	E.ASN	EUR	MESA	Monocyte
mcv	4037	0	NA	E.ASN	EUR	MESA	Monocyte
mch	4037	0	NA	E.ASN	EUR	MESA	Monocyte
mchc	4037	0.0305353	0.051432	E.ASN	EUR	MESA	Monocyte
platelet	4037	0.0257666	0.0614974	E.ASN	EUR	MESA	Monocyte
lymphocyte	4037	0.0398219	0.0606294	E.ASN	EUR	MESA	Monocyte
monocyte	4037	0.192126	0.0657575	E.ASN	EUR	MESA	Monocyte
neutrophil	4037	0.0232079	0.0642564	E.ASN	EUR	MESA	Monocyte
eosinophil	4037	0.0203748	0.0583056	E.ASN	EUR	MESA	Monocyte
basophil	4037	0.0303297	0.055325	E.ASN	EUR	MESA	Monocyte
height	4040	0.0468441	0.012825	AFR	AFHI	MESA	Monocyte
dbp	4040	0.00774924	0.00967689	AFR	AFHI	MESA	Monocyte
sbp	4040	0.011929	0.0132384	AFR	AFHI	MESA	Monocyte
bmi	4040	0.0293487	0.0139061	AFR	AFHI	MESA	Monocyte
wbc	4040	0.125981	0.014262	AFR	AFHI	MESA	Monocyte
rbc	4040	0.0434376	0.0142031	AFR	AFHI	MESA	Monocyte
hb	4040	0.0165741	0.0123018	AFR	AFHI	MESA	Monocyte
ht	4040	0.0105768	0.0104428	AFR	AFHI	MESA	Monocyte
mcv	4040	0.055986	0.0141722	AFR	AFHI	MESA	Monocyte
mch	4040	0.0627906	0.0145918	AFR	AFHI	MESA	Monocyte
mchc	4040	0.03448	0.0128063	AFR	AFHI	MESA	Monocyte
platelet	4040	0.0403925	0.0138698	AFR	AFHI	MESA	Monocyte
lymphocyte	4040	0.0294869	0.014052	AFR	AFHI	MESA	Monocyte
monocyte	4040	0.0304174	0.0132774	AFR	AFHI	MESA	Monocyte
neutrophil	4040	0.151129	0.0141545	AFR	AFHI	MESA	Monocyte
eosinophil	4040	0.0160032	0.0139254	AFR	AFHI	MESA	Monocyte
basophil	4040	0.000730597	0.00956899	AFR	AFHI	MESA	Monocyte
height	4040	0.0836421	0.0181974	EUR	AFHI	MESA	Monocyte
dbp	4040	0.00488936	0.0137237	EUR	AFHI	MESA	Monocyte
sbp	4040	0.00899275	0.0153545	EUR	AFHI	MESA	Monocyte
bmi	4040	0.00123451	0.00687166	EUR	AFHI	MESA	Monocyte
wbc	4040	0.0441285	0.0165675	EUR	AFHI	MESA	Monocyte
rbc	4040	0.0260701	0.0167158	EUR	AFHI	MESA	Monocyte
hb	4040	0.0201436	0.0152736	EUR	AFHI	MESA	Monocyte
ht	4040	0	NA	EUR	AFHI	MESA	Monocyte
mcv	4040	0.0604294	0.0182478	EUR	AFHI	MESA	Monocyte
mch	4040	0.0560482	0.0181163	EUR	AFHI	MESA	Monocyte
mchc	4040	0	NA	EUR	AFHI	MESA	Monocyte
platelet	4040	0.0531005	0.0174443	EUR	AFHI	MESA	Monocyte
lymphocyte	4040	0.0308788	0.0166336	EUR	AFHI	MESA	Monocyte
monocyte	4040	0.0368225	0.0179527	EUR	AFHI	MESA	Monocyte
neutrophil	4040	0.0281532	0.016308	EUR	AFHI	MESA	Monocyte
eosinophil	4040	0.0382155	0.016307	EUR	AFHI	MESA	Monocyte
basophil	4040	0.0141148	0.0166524	EUR	AFHI	MESA	Monocyte
height	4040	0.0726208	0.0135724	S.ASN	AFHI	MESA	Monocyte
dbp	4040	0.0345647	0.0138148	S.ASN	AFHI	MESA	Monocyte
sbp	4040	0.0235097	0.0131013	S.ASN	AFHI	MESA	Monocyte
bmi	4040	0.0515957	0.0133095	S.ASN	AFHI	MESA	Monocyte
wbc	4040	0.0294896	0.0126211	S.ASN	AFHI	MESA	Monocyte
rbc	4040	0.0483301	0.0130828	S.ASN	AFHI	MESA	Monocyte
hb	4040	0.0268531	0.0128293	S.ASN	AFHI	MESA	Monocyte
ht	4040	0.0325645	0.0127797	S.ASN	AFHI	MESA	Monocyte
mcv	4040	0.0400431	0.012932	S.ASN	AFHI	MESA	Monocyte
mch	4040	0.0429489	0.0131037	S.ASN	AFHI	MESA	Monocyte
mchc	4040	0.0257263	0.0111527	S.ASN	AFHI	MESA	Monocyte
platelet	4040	0.0582451	0.0138088	S.ASN	AFHI	MESA	Monocyte
lymphocyte	4040	0.0339209	0.0133035	S.ASN	AFHI	MESA	Monocyte
monocyte	4040	0.0420595	0.0136398	S.ASN	AFHI	MESA	Monocyte
neutrophil	4040	0.0315795	0.0127702	S.ASN	AFHI	MESA	Monocyte
eosinophil	4040	0.0256452	0.0132584	S.ASN	AFHI	MESA	Monocyte
basophil	4040	0	NA	S.ASN	AFHI	MESA	Monocyte
height	4040	0.0786451	0.061806	E.ASN	AFHI	MESA	Monocyte
dbp	4040	0.00773579	0.0521173	E.ASN	AFHI	MESA	Monocyte
sbp	4040	0	NA	E.ASN	AFHI	MESA	Monocyte
bmi	4040	0.039365	0.0652628	E.ASN	AFHI	MESA	Monocyte
wbc	4040	0.0523654	0.0633793	E.ASN	AFHI	MESA	Monocyte
rbc	4040	0.0919508	0.0593348	E.ASN	AFHI	MESA	Monocyte
hb	4040	0	NA	E.ASN	AFHI	MESA	Monocyte
ht	4040	0	NA	E.ASN	AFHI	MESA	Monocyte
mcv	4040	0.0100215	0.0462012	E.ASN	AFHI	MESA	Monocyte
mch	4040	0.0426115	0.0602231	E.ASN	AFHI	MESA	Monocyte
mchc	4040	0.0514599	0.0559699	E.ASN	AFHI	MESA	Monocyte
platelet	4040	0	NA	E.ASN	AFHI	MESA	Monocyte
lymphocyte	4040	0.0792797	0.0605529	E.ASN	AFHI	MESA	Monocyte
monocyte	4040	0.22063	0.0693962	E.ASN	AFHI	MESA	Monocyte
neutrophil	4040	0.0422426	0.0655644	E.ASN	AFHI	MESA	Monocyte
eosinophil	4040	0	NA	E.ASN	AFHI	MESA	Monocyte
basophil	4040	0.0725532	0.0577819	E.ASN	AFHI	MESA	Monocyte
