# Supplementary material for: Polygenic transcriptome risk scores (PTRS) can improve portability of polygenic risk scores across ancestries
Source: Genome Biol. 2022 Jan 13;23:23. doi: 10.1186/s13059-021-02591-w (PMC8759285; doi:10.1186/s13059-021-02591-w)
Supplement: Supplementary file 4 — Additional file 4 Table S6. [file 13059_2021_2591_MOESM4_ESM.xlsx]

## Sheet: Table-S6
Table S6: Prediction performance of PRS and PTRS based on GTEx whole blood models.
For each target population the partial R2 of the PRS and PTRS is shown.
PRS: the partial R2 of clumping and thresholding based PRS.
(EN) PTRS: the partial R2 of elastic net based PTRS
(EN) PTRS+PRS: the partial R2 of the combined score based on PRS and elastic net based PTRS
(CT) PTRS: the partial R2 of clumping and thresholding based PTRS
(CT) PTRS+PRS: the partial R2 of the combined score based on PRS and clumping and thresholding based PTRS
trait	population	PRS	(EN) PTRS	(EN) PTRS+PRS	(CT) PTRS	(CT) PTRS+PRS
basophil	AFR	0.000778604	0.00122079	0.000525253	0.00130171	0.00102488
basophil	EUR test	0.00671201	0.00744255	0.00853169	0.00793406	0.0109885
basophil	EUR ref.	0.0143925	0.00326345	0.0150076	0.00608018	0.017531
basophil	E.ASN	0.00209599	0.00535842	0.00800695	0.00536667	0.00813139
basophil	S.ASN	0.00956419	0.00494131	0.00976341	0.00607911	0.0105888
bmi	AFR	0.00974296	0.00277277	0.0114263	0.00341594	0.00822096
bmi	EUR test	0.0524684	0.0144685	0.0583582	0.0166504	0.0606965
bmi	EUR ref.	0.0479963	0.0256166	0.0481986	0.0253694	0.0463327
bmi	E.ASN	0.0203553	0.0143491	0.0215876	0.0097057	0.0152108
bmi	S.ASN	0.030312	0.0120267	0.0294392	0.00963423	0.0277336
dbp	AFR	0.00362338	0.00507717	0.00671745	0.00448933	0.00648323
dbp	EUR test	0.0233254	0.0143876	0.0245912	0.0157467	0.0246174
dbp	EUR ref.	0.025637	0.018268	0.0372747	0.0132892	0.033904
dbp	E.ASN	0.0280602	0.0072671	0.0189262	0.00373663	0.0149693
dbp	S.ASN	0.00679461	0.00647763	0.0110573	0.00664197	0.0114285
eosinophil	AFR	0.00494672	0.00394139	0.00592732	0.00293746	0.00527563
eosinophil	EUR test	0.0593139	0.0398841	0.0811805	0.0346612	0.0739395
eosinophil	EUR ref.	0.0554755	0.0402573	0.0750114	0.0380061	0.0611129
eosinophil	E.ASN	0.011925	0.0118087	0.0140313	0.0107851	0.012531
eosinophil	S.ASN	0.0452562	0.0251359	0.050203	0.0220535	0.0470083
hb	AFR	0.00674565	0.00854156	0.0103197	0.00730234	0.00955456
hb	EUR test	0.044963	0.0422427	0.058239	0.0369149	0.0562143
hb	EUR ref.	0.0483025	0.0344511	0.0579173	0.0273728	0.0524676
hb	E.ASN	0.0153536	0.00218793	0.00689296	0.00607377	0.0151598
hb	S.ASN	0.0224544	0.0126901	0.0239243	0.0127591	0.0228238
height	AFR	0.0329118	0.0145656	0.0333641	0.0144266	0.0294902
height	EUR test	0.202679	0.0940493	0.198787	0.0770865	0.177699
height	EUR ref.	0.248191	0.113509	0.224649	0.0971921	0.201125
height	E.ASN	0.0800096	0.0546631	0.0892565	0.033351	0.0675958
height	S.ASN	0.113649	0.0454786	0.0939212	0.0404946	0.085856
ht	AFR	0.00682184	0.0072862	0.011328	0.0073493	0.0103616
ht	EUR test	0.0405204	0.0345191	0.0570611	0.0318694	0.0523915
ht	EUR ref.	0.0410898	0.0290202	0.0456664	0.0276543	0.0446036
ht	E.ASN	0.0232332	0.00296005	0.010002	0.0102112	0.014256
ht	S.ASN	0.0235381	0.0140071	0.0266274	0.0127839	0.0213347
lymphocyte	AFR	0.000611127	0.00680272	0.00236525	0.00569338	0.00303972
lymphocyte	EUR test	0.0121425	0.0576209	0.0344146	0.0560093	0.0356305
lymphocyte	EUR ref.	0.010853	0.0405732	0.0292968	0.0456629	0.0287011
lymphocyte	E.ASN	0.00110678	0.0339488	0.0086282	0.0287599	0.0114146
lymphocyte	S.ASN	0.00630284	0.0261541	0.0167614	0.0206495	0.0165021
mch	AFR	0.0109347	0.0050303	0.0114941	0.00392697	0.0103067
mch	EUR test	0.111219	0.0775448	0.123842	0.0707847	0.106183
mch	EUR ref.	0.110031	0.0819638	0.115277	0.074403	0.102657
mch	E.ASN	0.0611549	0.0331494	0.0439146	0.0318469	0.0521272
mch	S.ASN	0.0537278	0.0283994	0.060918	0.0278074	0.0573351
mchc	AFR	0.000510357	0.00376143	0.00214267	0.00335196	0.00203814
mchc	EUR test	0.00863817	0.00866726	0.0171351	0.011416	0.0171511
mchc	EUR ref.	0.0102131	0.00816443	0.0145958	0.00951546	0.0124252
mchc	E.ASN	0.00537832	0.00246232	0.00293689	0.00246642	0.0034378
mchc	S.ASN	0.0171453	0.00670276	0.0159392	0.00830335	0.0199474
mcv	AFR	0.0133621	0.00582338	0.0138118	0.00489566	0.0127521
mcv	EUR test	0.118859	0.0775905	0.12336	0.0688468	0.112552
mcv	EUR ref.	0.123272	0.0897769	0.116938	0.0769212	0.111073
mcv	E.ASN	0.0604186	0.0368541	0.0426341	0.0288312	0.0493698
mcv	S.ASN	0.0593761	0.0290179	0.0627658	0.0310014	0.0593233
monocyte	AFR	0.00260794	0.0103059	0.00692796	0.0107262	0.00696164
monocyte	EUR test	0.0496922	0.0605124	0.0771323	0.05672	0.0738422
monocyte	EUR ref.	0.0617238	0.059046	0.0839928	0.0602334	0.0774509
monocyte	E.ASN	0.0231193	0.0326318	0.0405178	0.0231661	0.0340114
monocyte	S.ASN	0.0266492	0.0439158	0.0519878	0.0354575	0.0496709
neutrophil	AFR	0.00597917	0.0107638	0.0114621	0.00953083	0.00993807
neutrophil	EUR test	0.0418636	0.0380275	0.0557125	0.0351062	0.049961
neutrophil	EUR ref.	0.0367647	0.0329495	0.0510174	0.0302339	0.0475845
neutrophil	E.ASN	0.0269709	0.0141054	0.020817	0.0143662	0.0233472
neutrophil	S.ASN	0.0339041	0.0295659	0.0454452	0.0219783	0.0381014
platelet	AFR	0.032601	0.0125047	0.0289733	0.00904508	0.0214756
platelet	EUR test	0.146464	0.0734351	0.149231	0.0678226	0.124763
platelet	EUR ref.	0.141009	0.0829035	0.142472	0.0687421	0.137302
platelet	E.ASN	0.0466892	0.0178062	0.0510195	0.0234331	0.0518099
platelet	S.ASN	0.10852	0.0507438	0.099105	0.0429777	0.0903731
rbc	AFR	0.0128226	0.00866941	0.0153544	0.00831854	0.0133591
rbc	EUR test	0.0908301	0.0551604	0.098871	0.0499367	0.0914764
rbc	EUR ref.	0.0855599	0.057828	0.079084	0.0564435	0.0766778
rbc	E.ASN	0.0523744	0.0264238	0.0339438	0.016615	0.0338793
rbc	S.ASN	0.0427085	0.0248662	0.047842	0.0217807	0.0420594
sbp	AFR	0.00376345	0.00438229	0.00713887	0.00484582	0.00749313
sbp	EUR test	0.0265804	0.0138638	0.0365396	0.018021	0.0306883
sbp	EUR ref.	0.0229152	0.0143198	0.0362067	0.0121304	0.0328734
sbp	E.ASN	0.0393611	0.00395518	0.0187582	0.000712111	0.0102199
sbp	S.ASN	0.00594849	0.00902883	0.0112969	0.00584282	0.00895826
wbc	AFR	0.00142289	0.0102739	0.00805167	0.00956064	0.00834105
wbc	EUR test	0.040812	0.0494672	0.0599652	0.0495867	0.0575864
wbc	EUR ref.	0.0325786	0.0381949	0.0512989	0.0391566	0.0476861
wbc	E.ASN	0.0171238	0.0189166	0.02015	0.00972843	0.0135942
wbc	S.ASN	0.0238464	0.0287268	0.0418503	0.0242217	0.0383202
