# Supplementary material for: Polygenic transcriptome risk scores (PTRS) can improve portability of polygenic risk scores across ancestries
Source: Genome Biol. 2022 Jan 13;23:23. doi: 10.1186/s13059-021-02591-w (PMC8759285; doi:10.1186/s13059-021-02591-w)
Supplement: Supplementary file 5 — Additional file 5 Table S7. [file 13059_2021_2591_MOESM5_ESM.xlsx]

## Sheet: Table-S7
Table S7: Prediction performance of PTRS based on MESA monocyte models.
For each target population the partial R2 of the PTRS is shown.
PTRS is calculated as PTRS = sum(genes) W(g) x E(g) with W(g) being the weight of gene g and E(g) being the predicted expression of gene g
PTRS (MESA EUR): the partial R2 of the PTRS with W(g) trained with MESA EUR models and E(g) is also based on MESA EUR models.
PTRS (MESA AFHI): the partial R2 of the PTRS with W(g) trained with MESA EUR models (limiting to genes that also occur in MESA AFHI models) and E(g) is also based on MESA AFHI models.
PTRS (MESA ALL): the partial R2 of the PTRS with W(g) trained with MESA ALL models and E(g) is also based on MESA ALL models.
trait	population	PTRS (MESA EUR)	PTRS (MESA AFHI)	PTRS (MESA ALL)
basophil	AFR	0.000254738	0.000652667	0.000607558
basophil	EUR test	0.00664583	0.00577337	0.00698963
basophil	EUR ref.	0.002881	0.00203227	0.00483367
basophil	E.ASN	0.00588483	0.00478241	0.00101134
basophil	S.ASN	0.00335362	0.00374703	0.00348711
bmi	AFR	0.000821812	0.00272032	0.00262501
bmi	EUR test	0.0049281	0.00418582	0.0133486
bmi	EUR ref.	0.0153607	0.0145961	0.016441
bmi	E.ASN	0.0019295	0.00790304	0.00410109
bmi	S.ASN	0.00474725	0.00344811	0.00820212
dbp	AFR	0.00270652	0.00142721	0.00102337
dbp	EUR test	0.00863289	0.0059916	0.00971193
dbp	EUR ref.	0.0166346	0.00776001	0.0170156
dbp	E.ASN	0.00749023	0.0028891	0.00138399
dbp	S.ASN	0.0041636	0.00214324	0.0045733
eosinophil	AFR	0.00171647	0.00154366	0.00307104
eosinophil	EUR test	0.0198743	0.0120498	0.0235709
eosinophil	EUR ref.	0.0227964	0.019898	0.0325026
eosinophil	E.ASN	0.00354268	0.0113468	0.00898994
eosinophil	S.ASN	0.0113788	0.00899152	0.018398
hb	AFR	0.00104125	0.00101864	0.00175741
hb	EUR test	0.0161768	0.00834842	0.022818
hb	EUR ref.	0.016889	0.013359	0.0266309
hb	E.ASN	0.0020146	0.00279888	0.00561791
hb	S.ASN	0.00613125	0.00288654	0.0111135
height	AFR	0.00822485	0.00630785	0.00926173
height	EUR test	0.0731885	0.0473624	0.0743463
height	EUR ref.	0.059525	0.0461943	0.0777551
height	E.ASN	0.0292793	0.0224444	0.0438608
height	S.ASN	0.0232968	0.0177238	0.0304415
ht	AFR	0.000778404	0.00202513	0.00280116
ht	EUR test	0.0135776	0.00751035	0.0196186
ht	EUR ref.	0.0129352	0.010731	0.0205611
ht	E.ASN	0.00373768	0.00441963	0.0078759
ht	S.ASN	0.0074279	0.00329299	0.00984308
lymphocyte	AFR	0.00476748	0.00328238	0.00655359
lymphocyte	EUR test	0.0393195	0.0250609	0.0430864
lymphocyte	EUR ref.	0.0286834	0.0247701	0.0349312
lymphocyte	E.ASN	0.0285802	0.0144935	0.0280236
lymphocyte	S.ASN	0.0118264	0.00663888	0.012447
mch	AFR	0.000360347	0.00526542	0.0107009
mch	EUR test	0.0399519	0.0303409	0.0558726
mch	EUR ref.	0.0504189	0.0363435	0.0606588
mch	E.ASN	0.0110135	0.00292951	0.020721
mch	S.ASN	0.0129895	0.0101868	0.0290942
mchc	AFR	0.000407723	0.00487092	0.015327
mchc	EUR test	0.00633645	0.00619533	0.00872747
mchc	EUR ref.	0.0100733	0.00510464	0.00624257
mchc	E.ASN	0.00145142	0.00330702	0.00292572
mchc	S.ASN	0.00319276	0.00120114	0.00752314
mcv	AFR	0.000318359	0.000316115	0.000690125
mcv	EUR test	0.0360288	0.0312308	0.0506259
mcv	EUR ref.	0.0447739	0.0398347	0.0632987
mcv	E.ASN	0.00703244	0.00499245	0.0165906
mcv	S.ASN	0.0148204	0.0122383	0.0258288
monocyte	AFR	0.0124474	0.016576	0.0193146
monocyte	EUR test	0.0488415	0.0428971	0.055476
monocyte	EUR ref.	0.0513773	0.0443639	0.0577182
monocyte	E.ASN	0.0279535	0.0187544	0.0250798
monocyte	S.ASN	0.0384319	0.0317232	0.0439393
neutrophil	AFR	0.00714877	0.00854905	0.00919492
neutrophil	EUR test	0.0309574	0.0214464	0.0327556
neutrophil	EUR ref.	0.0213433	0.0114748	0.0249744
neutrophil	E.ASN	0.0151048	0.0100473	0.00989682
neutrophil	S.ASN	0.0217595	0.0171223	0.0208496
platelet	AFR	0.00788777	0.00621603	0.00779441
platelet	EUR test	0.0470564	0.0355642	0.0566696
platelet	EUR ref.	0.0537425	0.0456522	0.0606376
platelet	E.ASN	0.0221187	0.0191814	0.0221308
platelet	S.ASN	0.0241805	0.0162419	0.0341046
rbc	AFR	0.00251102	0.00266125	0.00340101
rbc	EUR test	0.0268703	0.025581	0.0382565
rbc	EUR ref.	0.0278539	0.0221271	0.034599
rbc	E.ASN	0.00826072	0.0178768	0.0182218
rbc	S.ASN	0.00980338	0.00483534	0.0129985
sbp	AFR	0.00335448	0.00269071	0.00230689
sbp	EUR test	0.0126048	0.00652777	0.0169699
sbp	EUR ref.	0.0131679	0.00795277	0.0146092
sbp	E.ASN	0.00581284	0.00175648	0.00248552
sbp	S.ASN	0.0048827	0.00352691	0.00543033
wbc	AFR	0.00558564	0.00567264	0.00734181
wbc	EUR test	0.0388895	0.0286556	0.0426868
wbc	EUR ref.	0.0263459	0.0186182	0.0332888
wbc	E.ASN	0.0197533	0.0116737	0.0115033
wbc	S.ASN	0.022775	0.017009	0.0234267
